# Supplementary material for: Grp94 Inhibitor HCP1 Inhibits Human Dermal Fibroblast Senescence
Source: Genes (Basel). 2022 Sep 14;13(9):1651. doi: 10.3390/genes13091651 (PMC9498348; doi:10.3390/genes13091651)
Supplement: Supplementary file 1 [file genes-13-01651-s001.zip]

Archive with 2 entries (1 files):
- genes-1888071-supplementary/
- genes-1888071-supplementary/genes-1888071-supplementary.pdf
